# Supplementary material for: First analyses of lysine succinylation proteome and overlap between succinylation and acetylation in Solenopsis invicta Buren (Hymenoptera: Formicidae)
Source: BMC Genomics. 2022 Jan 17;23:61. doi: 10.1186/s12864-021-08285-8 (PMC8764763; doi:10.1186/s12864-021-08285-8)
Supplement: Supplementary file 2 — Additional file 2: S1 Table. Lysine succinylated proteins with various domains in Solenopsis invicta. [file 12864_2021_8285_MOESM2_ESM.xlsx]

## Sheet: Sheet4
Supporting Information Table 1. Lysine succinylated proteins with various domains in Solenopsis invicta
Domain Description	Fisher's exact test p value	Protein accession	Position	Protein names	Exp.1.Score	Exp.2.Score	Exp.3.Score
Spectrin repeat	0.0163609	E9I8D6	33	Uncharacterized protein	79.059	81.642	54.436
Spectrin repeat	0.0163609	E9I8D6	828	Uncharacterized protein	124.81	81.163	115.86
Spectrin repeat	0.0163609	E9I8D6	1214	Uncharacterized protein	98.865	94.507	75.012
Spectrin repeat	0.0163609	E9I8D6	1908	Uncharacterized protein	117.99	123.42	127.93
Spectrin repeat	0.0163609	E9I8D6	565	Uncharacterized protein	78.816	60.892	55.235
Spectrin repeat	0.0163609	E9I8D6	1735	Uncharacterized protein	72.922	66.664	56.202
Spectrin repeat	0.0163609	E9I8D6	1539	Uncharacterized protein	135.89	94.119	74.643
Spectrin repeat	0.0163609	E9I8D6	1488	Uncharacterized protein	101.82	94.804	78.816
Spectrin repeat	0.0163609	E9I8D6	723	Uncharacterized protein	66.485	97.084	100.69
Spectrin repeat	0.0163609	E9I8D6	244	Uncharacterized protein	87.251	77.072	62.88
Spectrin repeat	0.0163609	E9I8D6	526	Uncharacterized protein	132.39	114.39	132.39
Spectrin repeat	0.0163609	E9I8D6	1241	Uncharacterized protein	64.064	72.365	74.424
Spectrin repeat	0.0163609	E9I8D6	430	Uncharacterized protein	77.696	132.9	90.156
Spectrin repeat	0.0163609	E9I8D6	829	Uncharacterized protein	59.67	65.173	54.199
Spectrin repeat	0.0163609	E9I8D6	462	Uncharacterized protein	105.36	88.181	95.311
Spectrin repeat	0.0163609	E9I8D6	722	Uncharacterized protein	136.84	130.31	139.02
Spectrin repeat	0.0163609	E9I8D6	1754	Uncharacterized protein	69.716	102.46	93.467
Spectrin repeat	0.0163609	E9I8D6	1239	Uncharacterized protein	59.645	50.834	43.272
Spectrin repeat	0.0163609	E9I8D6	2018	Uncharacterized protein	74.849	58.889	74.849
Spectrin repeat	0.0163609	E9I8D6	617	Uncharacterized protein	119.43	145.08	154.09
Spectrin repeat	0.0163609	E9I8D6	360	Uncharacterized protein	103.69	96.957	94.804
Spectrin repeat	0.0163609	E9I8D6	1203	Uncharacterized protein	78.157	95.138	78.864
Spectrin repeat	0.0163609	E9I8D6	1264	Uncharacterized protein	85.813	41.87	138
Spectrin repeat	0.0163609	E9I8D6	1650	Uncharacterized protein	67.838	50.314	88.42
Spectrin repeat	0.0163609	E9I8D6	253	Uncharacterized protein	87.573	103.69	62.705
Spectrin repeat	0.0163609	E9I8D6	1542	Uncharacterized protein	78.888	70.638	47.27
Ca2+ insensitive EF hand	0.0115496	E9I8D6	33	Uncharacterized protein	79.059	81.642	54.436
Ca2+ insensitive EF hand	0.0115496	E9I8D6	828	Uncharacterized protein	124.81	81.163	115.86
Ca2+ insensitive EF hand	0.0115496	E9I8D6	1214	Uncharacterized protein	98.865	94.507	75.012
Ca2+ insensitive EF hand	0.0115496	E9I8D6	1908	Uncharacterized protein	117.99	123.42	127.93
Ca2+ insensitive EF hand	0.0115496	E9I8D6	565	Uncharacterized protein	78.816	60.892	55.235
Ca2+ insensitive EF hand	0.0115496	E9I8D6	1735	Uncharacterized protein	72.922	66.664	56.202
Ca2+ insensitive EF hand	0.0115496	E9I8D6	1539	Uncharacterized protein	135.89	94.119	74.643
Ca2+ insensitive EF hand	0.0115496	E9I8D6	1488	Uncharacterized protein	101.82	94.804	78.816
Ca2+ insensitive EF hand	0.0115496	E9I8D6	723	Uncharacterized protein	66.485	97.084	100.69
Ca2+ insensitive EF hand	0.0115496	E9I8D6	244	Uncharacterized protein	87.251	77.072	62.88
Ca2+ insensitive EF hand	0.0115496	E9I8D6	526	Uncharacterized protein	132.39	114.39	132.39
Ca2+ insensitive EF hand	0.0115496	E9I8D6	1241	Uncharacterized protein	64.064	72.365	74.424
Ca2+ insensitive EF hand	0.0115496	E9I8D6	430	Uncharacterized protein	77.696	132.9	90.156
Ca2+ insensitive EF hand	0.0115496	E9I8D6	829	Uncharacterized protein	59.67	65.173	54.199
Ca2+ insensitive EF hand	0.0115496	E9I8D6	462	Uncharacterized protein	105.36	88.181	95.311
Ca2+ insensitive EF hand	0.0115496	E9I8D6	722	Uncharacterized protein	136.84	130.31	139.02
Ca2+ insensitive EF hand	0.0115496	E9I8D6	1754	Uncharacterized protein	69.716	102.46	93.467
Ca2+ insensitive EF hand	0.0115496	E9I8D6	1239	Uncharacterized protein	59.645	50.834	43.272
Ca2+ insensitive EF hand	0.0115496	E9I8D6	2018	Uncharacterized protein	74.849	58.889	74.849
Ca2+ insensitive EF hand	0.0115496	E9I8D6	617	Uncharacterized protein	119.43	145.08	154.09
Ca2+ insensitive EF hand	0.0115496	E9I8D6	360	Uncharacterized protein	103.69	96.957	94.804
Ca2+ insensitive EF hand	0.0115496	E9I8D6	1203	Uncharacterized protein	78.157	95.138	78.864
Ca2+ insensitive EF hand	0.0115496	E9I8D6	1264	Uncharacterized protein	85.813	41.87	138
Ca2+ insensitive EF hand	0.0115496	E9I8D6	1650	Uncharacterized protein	67.838	50.314	88.42
Ca2+ insensitive EF hand	0.0115496	E9I8D6	253	Uncharacterized protein	87.573	103.69	62.705
Ca2+ insensitive EF hand	0.0115496	E9I8D6	1542	Uncharacterized protein	78.888	70.638	47.27
EF-hand domain pair	0.00520449	E9I8D6	33	Uncharacterized protein	79.059	81.642	54.436
EF-hand domain pair	0.00520449	E9I8D6	828	Uncharacterized protein	124.81	81.163	115.86
EF-hand domain pair	0.00520449	E9I8D6	1214	Uncharacterized protein	98.865	94.507	75.012
EF-hand domain pair	0.00520449	E9I8D6	1908	Uncharacterized protein	117.99	123.42	127.93
EF-hand domain pair	0.00520449	E9I8D6	565	Uncharacterized protein	78.816	60.892	55.235
EF-hand domain pair	0.00520449	E9I8D6	1735	Uncharacterized protein	72.922	66.664	56.202
EF-hand domain pair	0.00520449	E9I8D6	1539	Uncharacterized protein	135.89	94.119	74.643
EF-hand domain pair	0.00520449	E9I8D6	1488	Uncharacterized protein	101.82	94.804	78.816
EF-hand domain pair	0.00520449	E9I8D6	723	Uncharacterized protein	66.485	97.084	100.69
EF-hand domain pair	0.00520449	E9I8D6	244	Uncharacterized protein	87.251	77.072	62.88
EF-hand domain pair	0.00520449	E9I8D6	526	Uncharacterized protein	132.39	114.39	132.39
EF-hand domain pair	0.00520449	E9I8D6	1241	Uncharacterized protein	64.064	72.365	74.424
EF-hand domain pair	0.00520449	E9I8D6	430	Uncharacterized protein	77.696	132.9	90.156
EF-hand domain pair	0.00520449	E9I8D6	829	Uncharacterized protein	59.67	65.173	54.199
EF-hand domain pair	0.00520449	E9I8D6	462	Uncharacterized protein	105.36	88.181	95.311
EF-hand domain pair	0.00520449	E9I8D6	722	Uncharacterized protein	136.84	130.31	139.02
EF-hand domain pair	0.00520449	E9I8D6	1754	Uncharacterized protein	69.716	102.46	93.467
EF-hand domain pair	0.00520449	E9I8D6	1239	Uncharacterized protein	59.645	50.834	43.272
EF-hand domain pair	0.00520449	E9I8D6	2018	Uncharacterized protein	74.849	58.889	74.849
EF-hand domain pair	0.00520449	E9I8D6	617	Uncharacterized protein	119.43	145.08	154.09
EF-hand domain pair	0.00520449	E9I8D6	360	Uncharacterized protein	103.69	96.957	94.804
EF-hand domain pair	0.00520449	E9I8D6	1203	Uncharacterized protein	78.157	95.138	78.864
EF-hand domain pair	0.00520449	E9I8D6	1264	Uncharacterized protein	85.813	41.87	138
EF-hand domain pair	0.00520449	E9I8D6	1650	Uncharacterized protein	67.838	50.314	88.42
EF-hand domain pair	0.00520449	E9I8D6	253	Uncharacterized protein	87.573	103.69	62.705
EF-hand domain pair	0.00520449	E9I8D6	1542	Uncharacterized protein	78.888	70.638	47.27
HMGL-like	0.0115496	E9IEU1	217	Uncharacterized protein	58.794	93.772	52.201
HMGL-like	0.0115496	E9IEU1	524	Uncharacterized protein	128.97	145.75	108.2
HMGL-like	0.0115496	E9IEU1	241	Uncharacterized protein	108.3	146.27	123.5
HMGL-like	0.0115496	E9IEU1	954	Uncharacterized protein	155.57	189.13	194.83
HMGL-like	0.0115496	E9IEU1	234	Uncharacterized protein	127.94	112.8	107.08
HMGL-like	0.0115496	E9IEU1	967	Uncharacterized protein	148.57	104.86	153.08
HMGL-like	0.0115496	E9IEU1	386	Uncharacterized protein	101.64	95.656	72.846
HMGL-like	0.0115496	E9IEU1	1059	Uncharacterized protein	84.999	59.67	89.382
HMGL-like	0.0115496	E9IEU1	1066	Uncharacterized protein	95.311	72.042	59.645
HMGL-like	0.0115496	E9IEU1	977	Uncharacterized protein	139.78	148.76	119.55
HMGL-like	0.0115496	E9IEU1	88	Uncharacterized protein	233.7	168.43	172.92
HMGL-like	0.0115496	E9IEU1	958	Uncharacterized protein	282.16	228.28	224.09
HMGL-like	0.0115496	E9IEU1	16	Uncharacterized protein	130.99	130.71	190.68
HMGL-like	0.0115496	E9IEU1	1018	Uncharacterized protein	98.009	93.561	42.835
HMGL-like	0.0115496	E9IEU1	946	Uncharacterized protein	153.52	130.71	153.52
HMGL-like	0.0115496	E9IEU1	96	Uncharacterized protein	112.93	101.45	156.57
HMGL-like	0.0115496	E9IEU1	713	Uncharacterized protein	84.266	69.369	71.219
HMGL-like	0.0115496	E9IEU1	986	Uncharacterized protein	121.69	135.21	95.656
HMGL-like	0.0115496	E9IEU1	631	Uncharacterized protein	179.98	126.48	149.58
HMGL-like	0.0115496	E9IEU1	1089	Uncharacterized protein	90.761	94.804	94.804
HMGL-like	0.0115496	E9IEU1	230	Uncharacterized protein	130.99	121.71	112.73
HMGL-like	0.0115496	E9IEU1	509	Uncharacterized protein	92.445	99.589	197.3
HMGL-like	0.0115496	E9IEU1	1023	Uncharacterized protein	119.79	113.86	110.91
HMGL-like	0.0115496	E9IEU1	994	Uncharacterized protein	65.879	74.524	91.245
HMGL-like	0.0115496	E9IEU1	980	Uncharacterized protein	90.263	72.042	92.732
HMGL-like	0.0115496	E9IEU1	1033	Uncharacterized protein	149.58	157.74	157.74
Biotin carboxylase C-terminal domain	0.032173	E9IEU1	217	Uncharacterized protein	58.794	93.772	52.201
Biotin carboxylase C-terminal domain	0.032173	E9IEU1	524	Uncharacterized protein	128.97	145.75	108.2
Biotin carboxylase C-terminal domain	0.032173	E9IEU1	241	Uncharacterized protein	108.3	146.27	123.5
Biotin carboxylase C-terminal domain	0.032173	E9IEU1	954	Uncharacterized protein	155.57	189.13	194.83
Biotin carboxylase C-terminal domain	0.032173	E9IEU1	234	Uncharacterized protein	127.94	112.8	107.08
Biotin carboxylase C-terminal domain	0.032173	E9IEU1	967	Uncharacterized protein	148.57	104.86	153.08
Biotin carboxylase C-terminal domain	0.032173	E9IEU1	386	Uncharacterized protein	101.64	95.656	72.846
Biotin carboxylase C-terminal domain	0.032173	E9IEU1	1059	Uncharacterized protein	84.999	59.67	89.382
Biotin carboxylase C-terminal domain	0.032173	E9IEU1	1066	Uncharacterized protein	95.311	72.042	59.645
Biotin carboxylase C-terminal domain	0.032173	E9IEU1	977	Uncharacterized protein	139.78	148.76	119.55
Biotin carboxylase C-terminal domain	0.032173	E9IEU1	88	Uncharacterized protein	233.7	168.43	172.92
Biotin carboxylase C-terminal domain	0.032173	E9IEU1	958	Uncharacterized protein	282.16	228.28	224.09
Biotin carboxylase C-terminal domain	0.032173	E9IEU1	16	Uncharacterized protein	130.99	130.71	190.68
Biotin carboxylase C-terminal domain	0.032173	E9IEU1	1018	Uncharacterized protein	98.009	93.561	42.835
Biotin carboxylase C-terminal domain	0.032173	E9IEU1	946	Uncharacterized protein	153.52	130.71	153.52
Biotin carboxylase C-terminal domain	0.032173	E9IEU1	96	Uncharacterized protein	112.93	101.45	156.57
Biotin carboxylase C-terminal domain	0.032173	E9IEU1	713	Uncharacterized protein	84.266	69.369	71.219
Biotin carboxylase C-terminal domain	0.032173	E9IEU1	986	Uncharacterized protein	121.69	135.21	95.656
Biotin carboxylase C-terminal domain	0.032173	E9IEU1	631	Uncharacterized protein	179.98	126.48	149.58
Biotin carboxylase C-terminal domain	0.032173	E9IEU1	1089	Uncharacterized protein	90.761	94.804	94.804
Biotin carboxylase C-terminal domain	0.032173	E9IEU1	230	Uncharacterized protein	130.99	121.71	112.73
Biotin carboxylase C-terminal domain	0.032173	E9IEU1	509	Uncharacterized protein	92.445	99.589	197.3
Biotin carboxylase C-terminal domain	0.032173	E9IEU1	1023	Uncharacterized protein	119.79	113.86	110.91
Biotin carboxylase C-terminal domain	0.032173	E9IEU1	994	Uncharacterized protein	65.879	74.524	91.245
Biotin carboxylase C-terminal domain	0.032173	E9IEU1	980	Uncharacterized protein	90.263	72.042	92.732
Biotin carboxylase C-terminal domain	0.032173	E9IEU1	1033	Uncharacterized protein	149.58	157.74	157.74
Biotin-requiring enzyme	9.58759e-06	E9IEU1	217	Uncharacterized protein	58.794	93.772	52.201
Biotin-requiring enzyme	9.58759e-06	E9IEU1	524	Uncharacterized protein	128.97	145.75	108.2
Biotin-requiring enzyme	9.58759e-06	E9IEU1	241	Uncharacterized protein	108.3	146.27	123.5
Biotin-requiring enzyme	9.58759e-06	E9IEU1	954	Uncharacterized protein	155.57	189.13	194.83
Biotin-requiring enzyme	9.58759e-06	E9IEU1	234	Uncharacterized protein	127.94	112.8	107.08
Biotin-requiring enzyme	9.58759e-06	E9IEU1	967	Uncharacterized protein	148.57	104.86	153.08
Biotin-requiring enzyme	9.58759e-06	E9IEU1	386	Uncharacterized protein	101.64	95.656	72.846
Biotin-requiring enzyme	9.58759e-06	E9IEU1	1059	Uncharacterized protein	84.999	59.67	89.382
Biotin-requiring enzyme	9.58759e-06	E9IEU1	1066	Uncharacterized protein	95.311	72.042	59.645
Biotin-requiring enzyme	9.58759e-06	E9IEU1	977	Uncharacterized protein	139.78	148.76	119.55
Biotin-requiring enzyme	9.58759e-06	E9IEU1	88	Uncharacterized protein	233.7	168.43	172.92
Biotin-requiring enzyme	9.58759e-06	E9IEU1	958	Uncharacterized protein	282.16	228.28	224.09
Biotin-requiring enzyme	9.58759e-06	E9IEU1	16	Uncharacterized protein	130.99	130.71	190.68
Biotin-requiring enzyme	9.58759e-06	E9IEU1	1018	Uncharacterized protein	98.009	93.561	42.835
Biotin-requiring enzyme	9.58759e-06	E9IEU1	946	Uncharacterized protein	153.52	130.71	153.52
Biotin-requiring enzyme	9.58759e-06	E9IEU1	96	Uncharacterized protein	112.93	101.45	156.57
Biotin-requiring enzyme	9.58759e-06	E9IEU1	713	Uncharacterized protein	84.266	69.369	71.219
Biotin-requiring enzyme	9.58759e-06	E9IEU1	986	Uncharacterized protein	121.69	135.21	95.656
Biotin-requiring enzyme	9.58759e-06	E9IEU1	631	Uncharacterized protein	179.98	126.48	149.58
Biotin-requiring enzyme	9.58759e-06	E9IEU1	1089	Uncharacterized protein	90.761	94.804	94.804
Biotin-requiring enzyme	9.58759e-06	E9IEU1	230	Uncharacterized protein	130.99	121.71	112.73
Biotin-requiring enzyme	9.58759e-06	E9IEU1	509	Uncharacterized protein	92.445	99.589	197.3
Biotin-requiring enzyme	9.58759e-06	E9IEU1	1023	Uncharacterized protein	119.79	113.86	110.91
Biotin-requiring enzyme	9.58759e-06	E9IEU1	994	Uncharacterized protein	65.879	74.524	91.245
Biotin-requiring enzyme	9.58759e-06	E9IEU1	980	Uncharacterized protein	90.263	72.042	92.732
Biotin-requiring enzyme	9.58759e-06	E9IEU1	1033	Uncharacterized protein	149.58	157.74	157.74
Hemocyanin, ig-like domain	0.0115496	E9IF52	33	Uncharacterized protein	107.08	95.311	105.36
Hemocyanin, ig-like domain	0.0115496	E9IF52	71	Uncharacterized protein	81.48	86.729	119.43
Hemocyanin, ig-like domain	0.0115496	E9IF52	250	Uncharacterized protein	65.404	67.507	62.969
Hemocyanin, ig-like domain	0.0115496	E9IF52	323	Uncharacterized protein	79.889	86.243	70.195
Hemocyanin, ig-like domain	0.0115496	E9IF52	511	Uncharacterized protein	123.99	161.23	140.01
Hemocyanin, ig-like domain	0.0115496	E9IF52	779	Uncharacterized protein	72.355	64.547	69.093
Hemocyanin, ig-like domain	0.0115496	E9IF52	529	Uncharacterized protein	90.761	85.716	105.36
Hemocyanin, ig-like domain	0.0115496	E9IF52	508	Uncharacterized protein	136.84	141.29	112.8
Hemocyanin, ig-like domain	0.0115496	E9IF52	945	Uncharacterized protein	126.63	117.41	193.62
Hemocyanin, copper containing domain	0.00123782	E9IF52	33	Uncharacterized protein	107.08	95.311	105.36
Hemocyanin, copper containing domain	0.00123782	E9IF52	71	Uncharacterized protein	81.48	86.729	119.43
Hemocyanin, copper containing domain	0.00123782	E9IF52	250	Uncharacterized protein	65.404	67.507	62.969
Hemocyanin, copper containing domain	0.00123782	E9IF52	323	Uncharacterized protein	79.889	86.243	70.195
Hemocyanin, copper containing domain	0.00123782	E9IF52	511	Uncharacterized protein	123.99	161.23	140.01
Hemocyanin, copper containing domain	0.00123782	E9IF52	779	Uncharacterized protein	72.355	64.547	69.093
Hemocyanin, copper containing domain	0.00123782	E9IF52	529	Uncharacterized protein	90.761	85.716	105.36
Hemocyanin, copper containing domain	0.00123782	E9IF52	508	Uncharacterized protein	136.84	141.29	112.8
Hemocyanin, copper containing domain	0.00123782	E9IF52	945	Uncharacterized protein	126.63	117.41	193.62
Hemocyanin, all-alpha domain	0.00123782	E9IF52	33	Uncharacterized protein	107.08	95.311	105.36
Hemocyanin, all-alpha domain	0.00123782	E9IF52	71	Uncharacterized protein	81.48	86.729	119.43
Hemocyanin, all-alpha domain	0.00123782	E9IF52	250	Uncharacterized protein	65.404	67.507	62.969
Hemocyanin, all-alpha domain	0.00123782	E9IF52	323	Uncharacterized protein	79.889	86.243	70.195
Hemocyanin, all-alpha domain	0.00123782	E9IF52	511	Uncharacterized protein	123.99	161.23	140.01
Hemocyanin, all-alpha domain	0.00123782	E9IF52	779	Uncharacterized protein	72.355	64.547	69.093
Hemocyanin, all-alpha domain	0.00123782	E9IF52	529	Uncharacterized protein	90.761	85.716	105.36
Hemocyanin, all-alpha domain	0.00123782	E9IF52	508	Uncharacterized protein	136.84	141.29	112.8
Hemocyanin, all-alpha domain	0.00123782	E9IF52	945	Uncharacterized protein	126.63	117.41	193.62
Acyl-CoA dehydrogenase, C-terminal domain	7.73035e-05	E9IJI1	50	Uncharacterized protein	98.895	144.38	157.52
Acyl-CoA dehydrogenase, C-terminal domain	7.73035e-05	E9IJI1	323	Uncharacterized protein	138	93.772	110.58
Acyl-CoA dehydrogenase, C-terminal domain	7.73035e-05	E9IJI1	308	Uncharacterized protein	101.64	86.838	86.838
Acyl-CoA dehydrogenase, C-terminal domain	7.73035e-05	E9IJI1	294	Uncharacterized protein	106.97	121.86	144.51
Acyl-CoA dehydrogenase, C-terminal domain	7.73035e-05	E9IJI1	56	Uncharacterized protein	93.467	119.07	142.04
Acyl-CoA dehydrogenase, C-terminal domain	7.73035e-05	E9IJI1	214	Uncharacterized protein	132.93	111.98	84.58
Acyl-CoA dehydrogenase, C-terminal domain	7.73035e-05	E9IJI1	196	Uncharacterized protein	207	177.74	205.45
Acyl-CoA dehydrogenase, middle domain	1.1635e-06	E9IJI1	50	Uncharacterized protein	98.895	144.38	157.52
Acyl-CoA dehydrogenase, middle domain	1.1635e-06	E9IJI1	323	Uncharacterized protein	138	93.772	110.58
Acyl-CoA dehydrogenase, middle domain	1.1635e-06	E9IJI1	308	Uncharacterized protein	101.64	86.838	86.838
Acyl-CoA dehydrogenase, middle domain	1.1635e-06	E9IJI1	294	Uncharacterized protein	106.97	121.86	144.51
Acyl-CoA dehydrogenase, middle domain	1.1635e-06	E9IJI1	56	Uncharacterized protein	93.467	119.07	142.04
Acyl-CoA dehydrogenase, middle domain	1.1635e-06	E9IJI1	214	Uncharacterized protein	132.93	111.98	84.58
Acyl-CoA dehydrogenase, middle domain	1.1635e-06	E9IJI1	196	Uncharacterized protein	207	177.74	205.45
Acyl-CoA dehydrogenase, N-terminal domain	0.000605535	E9IJI1	50	Uncharacterized protein	98.895	144.38	157.52
Acyl-CoA dehydrogenase, N-terminal domain	0.000605535	E9IJI1	323	Uncharacterized protein	138	93.772	110.58
Acyl-CoA dehydrogenase, N-terminal domain	0.000605535	E9IJI1	308	Uncharacterized protein	101.64	86.838	86.838
Acyl-CoA dehydrogenase, N-terminal domain	0.000605535	E9IJI1	294	Uncharacterized protein	106.97	121.86	144.51
Acyl-CoA dehydrogenase, N-terminal domain	0.000605535	E9IJI1	56	Uncharacterized protein	93.467	119.07	142.04
Acyl-CoA dehydrogenase, N-terminal domain	0.000605535	E9IJI1	214	Uncharacterized protein	132.93	111.98	84.58
Acyl-CoA dehydrogenase, N-terminal domain	0.000605535	E9IJI1	196	Uncharacterized protein	207	177.74	205.45
Elongation factor Tu domain 2	0.0836016	E9ILN0	25	Elongation factor 1-alpha	91.993	100.69	103.17
Elongation factor Tu domain 2	0.0836016	E9ILN0	387	Elongation factor 3-alpha	114.39	162.8	135.63
Elongation factor Tu domain 2	0.0836016	E9ILN0	207	Elongation factor 4-alpha	94.804	99.34	106.35
Elongation factor Tu domain 2	0.0836016	E9ILN0	250	Elongation factor 5-alpha	61.23	130.65	67.838
Elongation factor Tu domain 2	0.0836016	E9ILN0	390	Elongation factor 6-alpha	74.62	94.119	109.16
Elongation factor Tu domain 2	0.0836016	E9ILN0	439	Elongation factor 8-alpha	162.49	150.53	146.88
Elongation factor Tu domain 2	0.0836016	E9ILN0	434	Elongation factor 9-alpha	171.2	130.71	185.9
Elongation factor Tu domain 2	0.0836016	E9ILN0	174	Elongation factor 10-alpha	72.492	82.716	93.561
Elongation factor Tu domain 2	0.0836016	E9ILN0	325	Elongation factor 11-alpha	224.13	207.6	224.13
Elongation factor Tu GTP binding domain	0.243498	E9ILN0	25	Elongation factor 12-alpha	91.993	100.69	103.17
Elongation factor Tu GTP binding domain	0.243498	E9ILN0	387	Elongation factor 14-alpha	114.39	162.8	135.63
Elongation factor Tu GTP binding domain	0.243498	E9ILN0	207	Elongation factor 15-alpha	94.804	99.34	106.35
Elongation factor Tu GTP binding domain	0.243498	E9ILN0	250	Elongation factor 16-alpha	61.23	130.65	67.838
Elongation factor Tu GTP binding domain	0.243498	E9ILN0	390	Elongation factor 17-alpha	74.62	94.119	109.16
Elongation factor Tu GTP binding domain	0.243498	E9ILN0	439	Elongation factor 19-alpha	162.49	150.53	146.88
Elongation factor Tu GTP binding domain	0.243498	E9ILN0	434	Elongation factor 20-alpha	171.2	130.71	185.9
Elongation factor Tu GTP binding domain	0.243498	E9ILN0	174	Elongation factor 21-alpha	72.492	82.716	93.561
Elongation factor Tu GTP binding domain	0.243498	E9ILN0	325	Elongation factor 22-alpha	224.13	207.6	224.13
Elongation factor Tu C-terminal domain	0.0597921	E9ILN0	25	Elongation factor 23-alpha	91.993	100.69	103.17
Elongation factor Tu C-terminal domain	0.0597921	E9ILN0	387	Elongation factor 25-alpha	114.39	162.8	135.63
Elongation factor Tu C-terminal domain	0.0597921	E9ILN0	207	Elongation factor 26-alpha	94.804	99.34	106.35
Elongation factor Tu C-terminal domain	0.0597921	E9ILN0	250	Elongation factor 27-alpha	61.23	130.65	67.838
Elongation factor Tu C-terminal domain	0.0597921	E9ILN0	390	Elongation factor 28-alpha	74.62	94.119	109.16
Elongation factor Tu C-terminal domain	0.0597921	E9ILN0	439	Elongation factor 30-alpha	162.49	150.53	146.88
Elongation factor Tu C-terminal domain	0.0597921	E9ILN0	434	Elongation factor 31-alpha	171.2	130.71	185.9
Elongation factor Tu C-terminal domain	0.0597921	E9ILN0	174	Elongation factor 32-alpha	72.492	82.716	93.561
Elongation factor Tu C-terminal domain	0.0597921	E9ILN0	325	Elongation factor 33-alpha	224.13	207.6	224.13
Aminomethyltransferase folate-binding domain	0.00123782	E9IMB3	152	Uncharacterized protein	90.761	85.716	138.26
Aminomethyltransferase folate-binding domain	0.00123782	E9IMB3	549	Uncharacterized protein	74.849	120.65	152.17
Aminomethyltransferase folate-binding domain	0.00123782	E9IMB3	90	Uncharacterized protein	193.94	117.21	117.21
Aminomethyltransferase folate-binding domain	0.00123782	E9IMB3	548	Uncharacterized protein	167.04	119.07	154.28
Aminomethyltransferase folate-binding domain	0.00123782	E9IMB3	701	Uncharacterized protein	69.369	127.62	112.68
Aminomethyltransferase folate-binding domain	0.00123782	E9IMB3	820	Uncharacterized protein	90.761	98.009	69.716
Aminomethyltransferase folate-binding domain	0.00123782	E9IMB3	706	Uncharacterized protein	117.39	77.072	56.378
Aminomethyltransferase folate-binding domain	0.00123782	E9IMB3	211	Uncharacterized protein	150.44	115.04	153.25
Aminomethyltransferase folate-binding domain	0.00123782	E9IMB3	60	Uncharacterized protein	74.849	107.08	101.82
Aminomethyltransferase folate-binding domain	0.00123782	E9IMB3	201	Uncharacterized protein	178.03	175.62	59.997
Aminomethyltransferase folate-binding domain	0.00123782	E9IMB3	411	Uncharacterized protein	130.31	96.311	142.56
Aminomethyltransferase folate-binding domain	0.00123782	E9IMB3	150	Uncharacterized protein	115.79	178.51	133.13
Aminomethyltransferase folate-binding domain	0.00123782	E9IMB3	768	Uncharacterized protein	242.92	183	159.11
Aminomethyltransferase folate-binding domain	0.00123782	E9IMB3	574	Uncharacterized protein	138.26	162.59	129.72
Glycine cleavage T-protein C-terminal barrel domain	0.00123782	E9IMB3	152	Uncharacterized protein	90.761	85.716	138.26
Glycine cleavage T-protein C-terminal barrel domain	0.00123782	E9IMB3	549	Uncharacterized protein	74.849	120.65	152.17
Glycine cleavage T-protein C-terminal barrel domain	0.00123782	E9IMB3	90	Uncharacterized protein	193.94	117.21	117.21
Glycine cleavage T-protein C-terminal barrel domain	0.00123782	E9IMB3	548	Uncharacterized protein	167.04	119.07	154.28
Glycine cleavage T-protein C-terminal barrel domain	0.00123782	E9IMB3	701	Uncharacterized protein	69.369	127.62	112.68
Glycine cleavage T-protein C-terminal barrel domain	0.00123782	E9IMB3	820	Uncharacterized protein	90.761	98.009	69.716
Glycine cleavage T-protein C-terminal barrel domain	0.00123782	E9IMB3	706	Uncharacterized protein	117.39	77.072	56.378
Glycine cleavage T-protein C-terminal barrel domain	0.00123782	E9IMB3	211	Uncharacterized protein	150.44	115.04	153.25
Glycine cleavage T-protein C-terminal barrel domain	0.00123782	E9IMB3	60	Uncharacterized protein	74.849	107.08	101.82
Glycine cleavage T-protein C-terminal barrel domain	0.00123782	E9IMB3	201	Uncharacterized protein	178.03	175.62	59.997
Glycine cleavage T-protein C-terminal barrel domain	0.00123782	E9IMB3	411	Uncharacterized protein	130.31	96.311	142.56
Glycine cleavage T-protein C-terminal barrel domain	0.00123782	E9IMB3	150	Uncharacterized protein	115.79	178.51	133.13
Glycine cleavage T-protein C-terminal barrel domain	0.00123782	E9IMB3	768	Uncharacterized protein	242.92	183	159.11
Glycine cleavage T-protein C-terminal barrel domain	0.00123782	E9IMB3	574	Uncharacterized protein	138.26	162.59	129.72
FAD dependent oxidoreductase	0.001662	E9IMB3	152	Uncharacterized protein	90.761	85.716	138.26
FAD dependent oxidoreductase	0.001662	E9IMB3	549	Uncharacterized protein	74.849	120.65	152.17
FAD dependent oxidoreductase	0.001662	E9IMB3	90	Uncharacterized protein	193.94	117.21	117.21
FAD dependent oxidoreductase	0.001662	E9IMB3	548	Uncharacterized protein	167.04	119.07	154.28
FAD dependent oxidoreductase	0.001662	E9IMB3	701	Uncharacterized protein	69.369	127.62	112.68
FAD dependent oxidoreductase	0.001662	E9IMB3	820	Uncharacterized protein	90.761	98.009	69.716
FAD dependent oxidoreductase	0.001662	E9IMB3	706	Uncharacterized protein	117.39	77.072	56.378
FAD dependent oxidoreductase	0.001662	E9IMB3	211	Uncharacterized protein	150.44	115.04	153.25
FAD dependent oxidoreductase	0.001662	E9IMB3	60	Uncharacterized protein	74.849	107.08	101.82
FAD dependent oxidoreductase	0.001662	E9IMB3	201	Uncharacterized protein	178.03	175.62	59.997
FAD dependent oxidoreductase	0.001662	E9IMB3	411	Uncharacterized protein	130.31	96.311	142.56
FAD dependent oxidoreductase	0.001662	E9IMB3	150	Uncharacterized protein	115.79	178.51	133.13
FAD dependent oxidoreductase	0.001662	E9IMB3	768	Uncharacterized protein	242.92	183	159.11
FAD dependent oxidoreductase	0.001662	E9IMB3	574	Uncharacterized protein	138.26	162.59	129.72
Acyl-CoA dehydrogenase, C-terminal domain	7.73035e-05	E9IU65	259	Uncharacterized protein	119.43	156.14	110.52
Acyl-CoA dehydrogenase, C-terminal domain	7.73035e-05	E9IU65	54	Uncharacterized protein	85.622	99.855	99.855
Acyl-CoA dehydrogenase, middle domain	1.1635e-06	E9IU65	259	Uncharacterized protein	119.43	156.14	110.52
Acyl-CoA dehydrogenase, middle domain	1.1635e-06	E9IU65	54	Uncharacterized protein	85.622	99.855	99.855
Acyl-CoA dehydrogenase, N-terminal domain	0.000605535	E9IU65	259	Uncharacterized protein	119.43	156.14	110.52
Acyl-CoA dehydrogenase, N-terminal domain	0.000605535	E9IU65	54	Uncharacterized protein	85.622	99.855	99.855
Acyl-CoA dehydrogenase, C-terminal domain	7.73035e-05	E9J061	498	Uncharacterized protein	48.822	69.641	75.012
Acyl-CoA dehydrogenase, C-terminal domain	7.73035e-05	E9J061	280	Uncharacterized protein	253.1	204.34	177.47
Acyl-CoA dehydrogenase, C-terminal domain	7.73035e-05	E9J061	340	Uncharacterized protein	88.24	95.138	99.276
Acyl-CoA dehydrogenase, C-terminal domain	7.73035e-05	E9J061	307	Uncharacterized protein	175.68	187.47	196.38
Acyl-CoA dehydrogenase, C-terminal domain	7.73035e-05	E9J061	114	Uncharacterized protein	213.77	187.51	222.48
Acyl-CoA dehydrogenase, C-terminal domain	7.73035e-05	E9J061	364	Uncharacterized protein	187.51	176.97	187.51
Acyl-CoA dehydrogenase, C-terminal domain	7.73035e-05	E9J061	617	Uncharacterized protein	124.46	79.889	90.689
Acyl-CoA dehydrogenase, middle domain	1.1635e-06	E9J061	498	Uncharacterized protein	48.822	69.641	75.012
Acyl-CoA dehydrogenase, middle domain	1.1635e-06	E9J061	280	Uncharacterized protein	253.1	204.34	177.47
Acyl-CoA dehydrogenase, middle domain	1.1635e-06	E9J061	340	Uncharacterized protein	88.24	95.138	99.276
Acyl-CoA dehydrogenase, middle domain	1.1635e-06	E9J061	307	Uncharacterized protein	175.68	187.47	196.38
Acyl-CoA dehydrogenase, middle domain	1.1635e-06	E9J061	114	Uncharacterized protein	213.77	187.51	222.48
Acyl-CoA dehydrogenase, middle domain	1.1635e-06	E9J061	364	Uncharacterized protein	187.51	176.97	187.51
Acyl-CoA dehydrogenase, middle domain	1.1635e-06	E9J061	617	Uncharacterized protein	124.46	79.889	90.689
Acyl-CoA dehydrogenase, N-terminal domain	0.000605535	E9J061	498	Uncharacterized protein	48.822	69.641	75.012
Acyl-CoA dehydrogenase, N-terminal domain	0.000605535	E9J061	280	Uncharacterized protein	253.1	204.34	177.47
Acyl-CoA dehydrogenase, N-terminal domain	0.000605535	E9J061	340	Uncharacterized protein	88.24	95.138	99.276
Acyl-CoA dehydrogenase, N-terminal domain	0.000605535	E9J061	307	Uncharacterized protein	175.68	187.47	196.38
Acyl-CoA dehydrogenase, N-terminal domain	0.000605535	E9J061	114	Uncharacterized protein	213.77	187.51	222.48
Acyl-CoA dehydrogenase, N-terminal domain	0.000605535	E9J061	364	Uncharacterized protein	187.51	176.97	187.51
Acyl-CoA dehydrogenase, N-terminal domain	0.000605535	E9J061	617	Uncharacterized protein	124.46	79.889	90.689
Spectrin repeat	0.0163609	E9J1R3	274	Uncharacterized protein	203.97	135.63	200.11
Spectrin repeat	0.0163609	E9J1R3	443	Uncharacterized protein	199.3	142.03	198.1
Spectrin repeat	0.0163609	E9J1R3	679	Uncharacterized protein	187.85	138.71	180.81
Spectrin repeat	0.0163609	E9J1R3	523	Uncharacterized protein	90.263	94.804	107.08
Spectrin repeat	0.0163609	E9J1R3	875	Uncharacterized protein	77.431	70.552	111.38
Spectrin repeat	0.0163609	E9J1R3	72	Uncharacterized protein	74.849	72.922	74.849
Spectrin repeat	0.0163609	E9J1R3	767	Uncharacterized protein	136.84	94.804	108.93
Spectrin repeat	0.0163609	E9J1R3	433	Uncharacterized protein	125.98	77.072	102.46
Spectrin repeat	0.0163609	E9J1R3	351	Uncharacterized protein	290.61	216.04	228.06
Spectrin repeat	0.0163609	E9J1R3	16	Uncharacterized protein	174.72	137.58	205.26
Spectrin repeat	0.0163609	E9J1R3	75	Uncharacterized protein	66.509	103.17	58.794
Spectrin repeat	0.0163609	E9J1R3	373	Uncharacterized protein	133.98	90.263	118.06
Spectrin repeat	0.0163609	E9J1R3	420	Uncharacterized protein	120.37	166.59	136.39
Spectrin repeat	0.0163609	E9J1R3	438	Uncharacterized protein	84.368	133.68	56.378
Spectrin repeat	0.0163609	E9J1R3	318	Uncharacterized protein	215.84	156.14	200.06
Spectrin repeat	0.0163609	E9J1R3	513	Uncharacterized protein	146.37	75.012	102.57
Spectrin repeat	0.0163609	E9J1R3	847	Uncharacterized protein	117.41	158.59	97.084
Spectrin repeat	0.0163609	E9J1R3	64	Uncharacterized protein	104.04	110.58	126.21
Spectrin repeat	0.0163609	E9J1R3	631	Uncharacterized protein	93.467	100.84	131.22
Spectrin repeat	0.0163609	E9J1R3	509	Uncharacterized protein	192.14	240.41	119.94
Spectrin repeat	0.0163609	E9J1R3	58	Uncharacterized protein	147.16	121.31	184.89
Spectrin repeat	0.0163609	E9J1R3	748	Uncharacterized protein	257.38	238.02	281.24
Spectrin repeat	0.0163609	E9J1R3	164	Uncharacterized protein	126.17	77.157	66.619
Spectrin repeat	0.0163609	E9J1R3	409	Uncharacterized protein	174.05	130.71	137.58
Spectrin repeat	0.0163609	E9J1R3	791	Uncharacterized protein	83.214	83.214	93.162
Spectrin repeat	0.0163609	E9J1R3	340	Uncharacterized protein	233	175.54	179.98
Spectrin repeat	0.0163609	E9J1R3	405	Uncharacterized protein	133.98	100.84	122.44
Calponin homology (CH) domain	0.0249741	E9J1R3	274	Uncharacterized protein	203.97	135.63	200.11
Calponin homology (CH) domain	0.0249741	E9J1R3	443	Uncharacterized protein	199.3	142.03	198.1
Calponin homology (CH) domain	0.0249741	E9J1R3	679	Uncharacterized protein	187.85	138.71	180.81
Calponin homology (CH) domain	0.0249741	E9J1R3	523	Uncharacterized protein	90.263	94.804	107.08
Calponin homology (CH) domain	0.0249741	E9J1R3	875	Uncharacterized protein	77.431	70.552	111.38
Calponin homology (CH) domain	0.0249741	E9J1R3	72	Uncharacterized protein	74.849	72.922	74.849
Calponin homology (CH) domain	0.0249741	E9J1R3	767	Uncharacterized protein	136.84	94.804	108.93
Calponin homology (CH) domain	0.0249741	E9J1R3	433	Uncharacterized protein	125.98	77.072	102.46
Calponin homology (CH) domain	0.0249741	E9J1R3	351	Uncharacterized protein	290.61	216.04	228.06
Calponin homology (CH) domain	0.0249741	E9J1R3	16	Uncharacterized protein	174.72	137.58	205.26
Calponin homology (CH) domain	0.0249741	E9J1R3	75	Uncharacterized protein	66.509	103.17	58.794
Calponin homology (CH) domain	0.0249741	E9J1R3	373	Uncharacterized protein	133.98	90.263	118.06
Calponin homology (CH) domain	0.0249741	E9J1R3	420	Uncharacterized protein	120.37	166.59	136.39
Calponin homology (CH) domain	0.0249741	E9J1R3	438	Uncharacterized protein	84.368	133.68	56.378
Calponin homology (CH) domain	0.0249741	E9J1R3	318	Uncharacterized protein	215.84	156.14	200.06
Calponin homology (CH) domain	0.0249741	E9J1R3	513	Uncharacterized protein	146.37	75.012	102.57
Calponin homology (CH) domain	0.0249741	E9J1R3	847	Uncharacterized protein	117.41	158.59	97.084
Calponin homology (CH) domain	0.0249741	E9J1R3	64	Uncharacterized protein	104.04	110.58	126.21
Calponin homology (CH) domain	0.0249741	E9J1R3	631	Uncharacterized protein	93.467	100.84	131.22
Calponin homology (CH) domain	0.0249741	E9J1R3	509	Uncharacterized protein	192.14	240.41	119.94
Calponin homology (CH) domain	0.0249741	E9J1R3	58	Uncharacterized protein	147.16	121.31	184.89
Calponin homology (CH) domain	0.0249741	E9J1R3	748	Uncharacterized protein	257.38	238.02	281.24
Calponin homology (CH) domain	0.0249741	E9J1R3	164	Uncharacterized protein	126.17	77.157	66.619
Calponin homology (CH) domain	0.0249741	E9J1R3	409	Uncharacterized protein	174.05	130.71	137.58
Calponin homology (CH) domain	0.0249741	E9J1R3	791	Uncharacterized protein	83.214	83.214	93.162
Calponin homology (CH) domain	0.0249741	E9J1R3	340	Uncharacterized protein	233	175.54	179.98
Calponin homology (CH) domain	0.0249741	E9J1R3	405	Uncharacterized protein	133.98	100.84	122.44
Ca2+ insensitive EF hand	0.0115496	E9J1R3	274	Uncharacterized protein	203.97	135.63	200.11
Ca2+ insensitive EF hand	0.0115496	E9J1R3	443	Uncharacterized protein	199.3	142.03	198.1
Ca2+ insensitive EF hand	0.0115496	E9J1R3	679	Uncharacterized protein	187.85	138.71	180.81
Ca2+ insensitive EF hand	0.0115496	E9J1R3	523	Uncharacterized protein	90.263	94.804	107.08
Ca2+ insensitive EF hand	0.0115496	E9J1R3	875	Uncharacterized protein	77.431	70.552	111.38
Ca2+ insensitive EF hand	0.0115496	E9J1R3	72	Uncharacterized protein	74.849	72.922	74.849
Ca2+ insensitive EF hand	0.0115496	E9J1R3	767	Uncharacterized protein	136.84	94.804	108.93
Ca2+ insensitive EF hand	0.0115496	E9J1R3	433	Uncharacterized protein	125.98	77.072	102.46
Ca2+ insensitive EF hand	0.0115496	E9J1R3	351	Uncharacterized protein	290.61	216.04	228.06
Ca2+ insensitive EF hand	0.0115496	E9J1R3	16	Uncharacterized protein	174.72	137.58	205.26
Ca2+ insensitive EF hand	0.0115496	E9J1R3	75	Uncharacterized protein	66.509	103.17	58.794
Ca2+ insensitive EF hand	0.0115496	E9J1R3	373	Uncharacterized protein	133.98	90.263	118.06
Ca2+ insensitive EF hand	0.0115496	E9J1R3	420	Uncharacterized protein	120.37	166.59	136.39
Ca2+ insensitive EF hand	0.0115496	E9J1R3	438	Uncharacterized protein	84.368	133.68	56.378
Ca2+ insensitive EF hand	0.0115496	E9J1R3	318	Uncharacterized protein	215.84	156.14	200.06
Ca2+ insensitive EF hand	0.0115496	E9J1R3	513	Uncharacterized protein	146.37	75.012	102.57
Ca2+ insensitive EF hand	0.0115496	E9J1R3	847	Uncharacterized protein	117.41	158.59	97.084
Ca2+ insensitive EF hand	0.0115496	E9J1R3	64	Uncharacterized protein	104.04	110.58	126.21
Ca2+ insensitive EF hand	0.0115496	E9J1R3	631	Uncharacterized protein	93.467	100.84	131.22
Ca2+ insensitive EF hand	0.0115496	E9J1R3	509	Uncharacterized protein	192.14	240.41	119.94
Ca2+ insensitive EF hand	0.0115496	E9J1R3	58	Uncharacterized protein	147.16	121.31	184.89
Ca2+ insensitive EF hand	0.0115496	E9J1R3	748	Uncharacterized protein	257.38	238.02	281.24
Ca2+ insensitive EF hand	0.0115496	E9J1R3	164	Uncharacterized protein	126.17	77.157	66.619
Ca2+ insensitive EF hand	0.0115496	E9J1R3	409	Uncharacterized protein	174.05	130.71	137.58
Ca2+ insensitive EF hand	0.0115496	E9J1R3	791	Uncharacterized protein	83.214	83.214	93.162
Ca2+ insensitive EF hand	0.0115496	E9J1R3	340	Uncharacterized protein	233	175.54	179.98
Ca2+ insensitive EF hand	0.0115496	E9J1R3	405	Uncharacterized protein	133.98	100.84	122.44
3-hydroxyacyl-CoA dehydrogenase, NAD binding domain	0.0115496	E9J288	225	Uncharacterized protein	121.69	144.2	70.806
3-hydroxyacyl-CoA dehydrogenase, NAD binding domain	0.0115496	E9J288	346	Uncharacterized protein	138.55	113.14	117.18
3-hydroxyacyl-CoA dehydrogenase, NAD binding domain	0.0115496	E9J288	143	Uncharacterized protein	120.33	150.53	129.72
3-hydroxyacyl-CoA dehydrogenase, NAD binding domain	0.0115496	E9J288	438	Uncharacterized protein	248.41	263.06	256.28
3-hydroxyacyl-CoA dehydrogenase, NAD binding domain	0.0115496	E9J288	567	Uncharacterized protein	121.71	95.656	96.313
3-hydroxyacyl-CoA dehydrogenase, NAD binding domain	0.0115496	E9J288	506	Uncharacterized protein	133.13	111.38	120.75
3-hydroxyacyl-CoA dehydrogenase, NAD binding domain	0.0115496	E9J288	416	Uncharacterized protein	193.64	214.87	231.19
3-hydroxyacyl-CoA dehydrogenase, NAD binding domain	0.0115496	E9J288	355	Uncharacterized protein	49.96	62.969	77.072
3-hydroxyacyl-CoA dehydrogenase, NAD binding domain	0.0115496	E9J288	426	Uncharacterized protein	93.495	80.128	87.232
3-hydroxyacyl-CoA dehydrogenase, NAD binding domain	0.0115496	E9J288	339	Uncharacterized protein	195.09	168.05	232.48
3-hydroxyacyl-CoA dehydrogenase, NAD binding domain	0.0115496	E9J288	283	Uncharacterized protein	121.71	156.14	131.54
3-hydroxyacyl-CoA dehydrogenase, NAD binding domain	0.0115496	E9J288	577	Uncharacterized protein	155.57	162.8	178.95
3-hydroxyacyl-CoA dehydrogenase, NAD binding domain	0.0115496	E9J288	291	Uncharacterized protein	62.969	67.507	46.447
3-hydroxyacyl-CoA dehydrogenase, NAD binding domain	0.0115496	E9J288	597	Uncharacterized protein	99.589	92.707	114.93
3-hydroxyacyl-CoA dehydrogenase, NAD binding domain	0.0115496	E9J288	97	Uncharacterized protein	253.72	190.37	293.43
3-hydroxyacyl-CoA dehydrogenase, NAD binding domain	0.0115496	E9J288	590	Uncharacterized protein	95.138	117.45	136.06
3-hydroxyacyl-CoA dehydrogenase, NAD binding domain	0.0115496	E9J288	323	Uncharacterized protein	108.91	144.51	80.815
3-hydroxyacyl-CoA dehydrogenase, NAD binding domain	0.0115496	E9J288	146	Uncharacterized protein	207.88	203.55	162.8
3-hydroxyacyl-CoA dehydrogenase, NAD binding domain	0.0115496	E9J288	258	Uncharacterized protein	173.15	147.14	142.32
3-hydroxyacyl-CoA dehydrogenase, NAD binding domain	0.0115496	E9J288	456	Uncharacterized protein	106.97	119.79	205.26
3-hydroxyacyl-CoA dehydrogenase, NAD binding domain	0.0115496	E9J288	367	Uncharacterized protein	183.08	197.3	196.38
3-hydroxyacyl-CoA dehydrogenase, NAD binding domain	0.0115496	E9J288	448	Uncharacterized protein	97.949	100.56	114.5
3-hydroxyacyl-CoA dehydrogenase, NAD binding domain	0.0115496	E9J288	545	Uncharacterized protein	90.156	141.88	146.58
3-hydroxyacyl-CoA dehydrogenase, NAD binding domain	0.0115496	E9J288	145	Uncharacterized protein	128.57	150.53	114.93
3-hydroxyacyl-CoA dehydrogenase, NAD binding domain	0.0115496	E9J288	393	Uncharacterized protein	214.01	152.19	175.62
3-hydroxyacyl-CoA dehydrogenase, NAD binding domain	0.0115496	E9J288	178	Uncharacterized protein	174.02	143.22	97.594
3-hydroxyacyl-CoA dehydrogenase, NAD binding domain	0.0115496	E9J288	357	Uncharacterized protein	209.43	183.08	172.51
3-hydroxyacyl-CoA dehydrogenase, NAD binding domain	0.0115496	E9J288	195	Uncharacterized protein	88.921	119.07	74.269
3-hydroxyacyl-CoA dehydrogenase, NAD binding domain	0.0115496	E9J288	247	Uncharacterized protein	159.82	153.08	167.01
3-hydroxyacyl-CoA dehydrogenase, C-terminal domain	0.0115496	E9J288	225	Uncharacterized protein	121.69	144.2	70.806
3-hydroxyacyl-CoA dehydrogenase, C-terminal domain	0.0115496	E9J288	346	Uncharacterized protein	138.55	113.14	117.18
3-hydroxyacyl-CoA dehydrogenase, C-terminal domain	0.0115496	E9J288	143	Uncharacterized protein	120.33	150.53	129.72
3-hydroxyacyl-CoA dehydrogenase, C-terminal domain	0.0115496	E9J288	438	Uncharacterized protein	248.41	263.06	256.28
3-hydroxyacyl-CoA dehydrogenase, C-terminal domain	0.0115496	E9J288	567	Uncharacterized protein	121.71	95.656	96.313
3-hydroxyacyl-CoA dehydrogenase, C-terminal domain	0.0115496	E9J288	506	Uncharacterized protein	133.13	111.38	120.75
3-hydroxyacyl-CoA dehydrogenase, C-terminal domain	0.0115496	E9J288	416	Uncharacterized protein	193.64	214.87	231.19
3-hydroxyacyl-CoA dehydrogenase, C-terminal domain	0.0115496	E9J288	355	Uncharacterized protein	49.96	62.969	77.072
3-hydroxyacyl-CoA dehydrogenase, C-terminal domain	0.0115496	E9J288	426	Uncharacterized protein	93.495	80.128	87.232
3-hydroxyacyl-CoA dehydrogenase, C-terminal domain	0.0115496	E9J288	339	Uncharacterized protein	195.09	168.05	232.48
3-hydroxyacyl-CoA dehydrogenase, C-terminal domain	0.0115496	E9J288	283	Uncharacterized protein	121.71	156.14	131.54
3-hydroxyacyl-CoA dehydrogenase, C-terminal domain	0.0115496	E9J288	577	Uncharacterized protein	155.57	162.8	178.95
3-hydroxyacyl-CoA dehydrogenase, C-terminal domain	0.0115496	E9J288	291	Uncharacterized protein	62.969	67.507	46.447
3-hydroxyacyl-CoA dehydrogenase, C-terminal domain	0.0115496	E9J288	597	Uncharacterized protein	99.589	92.707	114.93
3-hydroxyacyl-CoA dehydrogenase, C-terminal domain	0.0115496	E9J288	97	Uncharacterized protein	253.72	190.37	293.43
3-hydroxyacyl-CoA dehydrogenase, C-terminal domain	0.0115496	E9J288	590	Uncharacterized protein	95.138	117.45	136.06
3-hydroxyacyl-CoA dehydrogenase, C-terminal domain	0.0115496	E9J288	323	Uncharacterized protein	108.91	144.51	80.815
3-hydroxyacyl-CoA dehydrogenase, C-terminal domain	0.0115496	E9J288	146	Uncharacterized protein	207.88	203.55	162.8
3-hydroxyacyl-CoA dehydrogenase, C-terminal domain	0.0115496	E9J288	258	Uncharacterized protein	173.15	147.14	142.32
3-hydroxyacyl-CoA dehydrogenase, C-terminal domain	0.0115496	E9J288	456	Uncharacterized protein	106.97	119.79	205.26
3-hydroxyacyl-CoA dehydrogenase, C-terminal domain	0.0115496	E9J288	367	Uncharacterized protein	183.08	197.3	196.38
3-hydroxyacyl-CoA dehydrogenase, C-terminal domain	0.0115496	E9J288	448	Uncharacterized protein	97.949	100.56	114.5
3-hydroxyacyl-CoA dehydrogenase, C-terminal domain	0.0115496	E9J288	545	Uncharacterized protein	90.156	141.88	146.58
3-hydroxyacyl-CoA dehydrogenase, C-terminal domain	0.0115496	E9J288	145	Uncharacterized protein	128.57	150.53	114.93
3-hydroxyacyl-CoA dehydrogenase, C-terminal domain	0.0115496	E9J288	393	Uncharacterized protein	214.01	152.19	175.62
3-hydroxyacyl-CoA dehydrogenase, C-terminal domain	0.0115496	E9J288	178	Uncharacterized protein	174.02	143.22	97.594
3-hydroxyacyl-CoA dehydrogenase, C-terminal domain	0.0115496	E9J288	357	Uncharacterized protein	209.43	183.08	172.51
3-hydroxyacyl-CoA dehydrogenase, C-terminal domain	0.0115496	E9J288	195	Uncharacterized protein	88.921	119.07	74.269
3-hydroxyacyl-CoA dehydrogenase, C-terminal domain	0.0115496	E9J288	247	Uncharacterized protein	159.82	153.08	167.01
Enoyl-CoA hydratase/isomerase family	0.001662	E9J288	225	Uncharacterized protein	121.69	144.2	70.806
Enoyl-CoA hydratase/isomerase family	0.001662	E9J288	346	Uncharacterized protein	138.55	113.14	117.18
Enoyl-CoA hydratase/isomerase family	0.001662	E9J288	143	Uncharacterized protein	120.33	150.53	129.72
Enoyl-CoA hydratase/isomerase family	0.001662	E9J288	438	Uncharacterized protein	248.41	263.06	256.28
Enoyl-CoA hydratase/isomerase family	0.001662	E9J288	567	Uncharacterized protein	121.71	95.656	96.313
Enoyl-CoA hydratase/isomerase family	0.001662	E9J288	506	Uncharacterized protein	133.13	111.38	120.75
Enoyl-CoA hydratase/isomerase family	0.001662	E9J288	416	Uncharacterized protein	193.64	214.87	231.19
Enoyl-CoA hydratase/isomerase family	0.001662	E9J288	355	Uncharacterized protein	49.96	62.969	77.072
Enoyl-CoA hydratase/isomerase family	0.001662	E9J288	426	Uncharacterized protein	93.495	80.128	87.232
Enoyl-CoA hydratase/isomerase family	0.001662	E9J288	339	Uncharacterized protein	195.09	168.05	232.48
Enoyl-CoA hydratase/isomerase family	0.001662	E9J288	283	Uncharacterized protein	121.71	156.14	131.54
Enoyl-CoA hydratase/isomerase family	0.001662	E9J288	577	Uncharacterized protein	155.57	162.8	178.95
Enoyl-CoA hydratase/isomerase family	0.001662	E9J288	291	Uncharacterized protein	62.969	67.507	46.447
Enoyl-CoA hydratase/isomerase family	0.001662	E9J288	597	Uncharacterized protein	99.589	92.707	114.93
Enoyl-CoA hydratase/isomerase family	0.001662	E9J288	97	Uncharacterized protein	253.72	190.37	293.43
Enoyl-CoA hydratase/isomerase family	0.001662	E9J288	590	Uncharacterized protein	95.138	117.45	136.06
Enoyl-CoA hydratase/isomerase family	0.001662	E9J288	323	Uncharacterized protein	108.91	144.51	80.815
Enoyl-CoA hydratase/isomerase family	0.001662	E9J288	146	Uncharacterized protein	207.88	203.55	162.8
Enoyl-CoA hydratase/isomerase family	0.001662	E9J288	258	Uncharacterized protein	173.15	147.14	142.32
Enoyl-CoA hydratase/isomerase family	0.001662	E9J288	456	Uncharacterized protein	106.97	119.79	205.26
Enoyl-CoA hydratase/isomerase family	0.001662	E9J288	367	Uncharacterized protein	183.08	197.3	196.38
Enoyl-CoA hydratase/isomerase family	0.001662	E9J288	448	Uncharacterized protein	97.949	100.56	114.5
Enoyl-CoA hydratase/isomerase family	0.001662	E9J288	545	Uncharacterized protein	90.156	141.88	146.58
Enoyl-CoA hydratase/isomerase family	0.001662	E9J288	145	Uncharacterized protein	128.57	150.53	114.93
Enoyl-CoA hydratase/isomerase family	0.001662	E9J288	393	Uncharacterized protein	214.01	152.19	175.62
Enoyl-CoA hydratase/isomerase family	0.001662	E9J288	178	Uncharacterized protein	174.02	143.22	97.594
Enoyl-CoA hydratase/isomerase family	0.001662	E9J288	357	Uncharacterized protein	209.43	183.08	172.51
Enoyl-CoA hydratase/isomerase family	0.001662	E9J288	195	Uncharacterized protein	88.921	119.07	74.269
Enoyl-CoA hydratase/isomerase family	0.001662	E9J288	247	Uncharacterized protein	159.82	153.08	167.01
Hemocyanin, ig-like domain	0.0115496	E9JAJ6	33	Uncharacterized protein	191.24	138.23	138.23
Hemocyanin, ig-like domain	0.0115496	E9JAJ6	527	Uncharacterized protein	79.311	77.358	90.142
Hemocyanin, ig-like domain	0.0115496	E9JAJ6	533	Uncharacterized protein	100.69	126.21	130.71
Hemocyanin, ig-like domain	0.0115496	E9JAJ6	423	Uncharacterized protein	63.301	73.637	53.679
Hemocyanin, copper containing domain	0.00123782	E9JAJ6	33	Uncharacterized protein	191.24	138.23	138.23
Hemocyanin, copper containing domain	0.00123782	E9JAJ6	527	Uncharacterized protein	79.311	77.358	90.142
Hemocyanin, copper containing domain	0.00123782	E9JAJ6	533	Uncharacterized protein	100.69	126.21	130.71
Hemocyanin, copper containing domain	0.00123782	E9JAJ6	423	Uncharacterized protein	63.301	73.637	53.679
Hemocyanin, all-alpha domain	0.00123782	E9JAJ6	33	Uncharacterized protein	191.24	138.23	138.23
Hemocyanin, all-alpha domain	0.00123782	E9JAJ6	527	Uncharacterized protein	79.311	77.358	90.142
Hemocyanin, all-alpha domain	0.00123782	E9JAJ6	533	Uncharacterized protein	100.69	126.21	130.71
Hemocyanin, all-alpha domain	0.00123782	E9JAJ6	423	Uncharacterized protein	63.301	73.637	53.679
