# Supplementary material for: First analyses of lysine succinylation proteome and overlap between succinylation and acetylation in Solenopsis invicta Buren (Hymenoptera: Formicidae)
Source: BMC Genomics. 2022 Jan 17;23:61. doi: 10.1186/s12864-021-08285-8 (PMC8764763; doi:10.1186/s12864-021-08285-8)
Supplement: Supplementary file 3 — Additional file 3: S2 Table. Lysine succinylated proteins containing diverse degrees of protein–protein interaction in Solenopsis invicta. [file 12864_2021_8285_MOESM3_ESM.xlsx]

## Sheet: Sheet1
Supporting Information Table 2. Lysine succinylated proteins containing diverse degrees of protein-protein interaction in Solenopsis invicta
ID	Degree	No.Sites	Protein accession	Position	Protein names
11	146	1	E9IXN4	59	Uncharacterized protein
93	132	3	E9J1P1	254	Ribosomal_L18_c domain-containing protein
75	118	6	E9IZD2	82	Uncharacterized protein
55	118	5	E9IA24	80	Uncharacterized protein
175	116	1	E9ICX6	49	Uncharacterized protein
130	116	1	E9IP06	46	Ribosomal_L2_C domain-containing protein
129	114	2	H9LD14	57	Guanine nucleotide-binding protein subunit beta-like protein
81	114	1	E9II53	217	Ribosomal_L23eN domain-containing protein
50	112	3	E9J5Z4	70	S4 RNA-binding domain-containing protein
190	112	1	E9IDH6	107	Ribosomal_S10 domain-containing protein
157	110	3	E9IGW6	138	Ribosomal_L18A domain-containing protein
178	110	3	E9J5K3	36	KOW domain-containing protein
195	110	1	E9IB66	203	Ribosomal_S7 domain-containing protein
21	110	1	E9ID80	36	Uncharacterized protein
70	108	5	E9IQB6	210	60S ribosomal protein L13
0	108	5	E9JDA4	107	Uncharacterized protein
76	108	2	E9J6A4	71	Uncharacterized protein
45	106	8	E9JAN5	9	Citrate synthase
20	106	5	E9J8I2	149	KH type-2 domain-containing protein
170	106	4	E9J1U3	70	Uncharacterized protein
9	106	3	E9IDF0	104	Uncharacterized protein
84	106	2	E9IJF7	14	Uncharacterized protein
173	106	1	E9ID71	19	Uncharacterized protein
25	106	1	E9II14	106	60S acidic ribosomal protein P0
38	106	1	E9J409	53	Uncharacterized protein
18	106	1	E9JDH3	106	Uncharacterized protein
110	104	16	E9IT62	338	Malate dehydrogenase
141	104	10	E9JB57	572	Tr-type G domain-containing protein
115	104	4	E9IFK4	50	S5 DRBM domain-containing protein
71	104	4	E9IL97	104	S5 DRBM domain-containing protein
16	104	1	D3KCZ2	53	Ribosomal protein S29 isoform A
147	104	1	E9I9K9	19	Ribosomal_L7Ae domain-containing protein
158	104	1	E9ILH8	45	Ribosomal protein L19
30	102	4	E9J122	49	Uncharacterized protein
164	102	3	E9I9Q0	38	Ribosomal_L16 domain-containing protein
187	102	3	E9ILL1	74	Uncharacterized protein
79	102	3	E9J9H0	73	Ribosomal_S17_N domain-containing protein
28	102	1	E9ILT7	97	TRASH domain-containing protein
49	100	7	E9J8E6	90	Tr-type G domain-containing protein
63	100	2	E9IR13	10	Uncharacterized protein
68	98	4	E9JDA7	245	Ribosomal_L6e_N domain-containing protein
165	98	3	E9I8Z1	185	Ribosomal_L7Ae domain-containing protein
90	98	2	E9IAE5	175	40S ribosomal protein S7
22	98	1	D3KCZ9	159	40S ribosomal protein S7
80	96	1	D3KCZ7	43	Ribosomal protein S28e
69	96	1	E9IDS7	126	Plug_translocon domain-containing protein
131	96	1	E9ITT7	137	S10_plectin domain-containing protein
201	94	11	E9ILN0	439	Elongation factor 1-alpha
114	94	1	E9IKB4	265	Uncharacterized protein
85	94	1	E9J0M7	15	Cytochrome b-c1 complex subunit Rieske
156	92	5	E9IUW6	38	Uncharacterized protein
117	92	1	E9J042	121	TCTP domain-containing protein
74	90	3	E9ILW5	57	Uncharacterized protein
125	86	23	E9J3G5	156	ATP synthase subunit alpha
122	86	1	E9ILC2	139	Trifunctional purine biosynthetic protein adenosine-3
149	84	13	E9IJZ3	262	ATP synthase subunit gamma
35	84	1	E9IJD5	150	eIF-5a domain-containing protein
8	82	14	E9IH53	60	Uncharacterized protein
181	82	10	E9I894	203	Uncharacterized protein
124	80	6	E9IFT3	197	Uncharacterized protein
67	78	13	E9J1L4	313	CoA_binding domain-containing protein
24	78	3	E9I937	104	ATP-synt_DE_N domain-containing protein
73	76	3	E9I9W5	296	Cytochrome c domain-containing protein
136	76	2	E9J1S6	190	Uncharacterized protein
32	76	1	E9IK56	104	Uncharacterized protein
33	74	2	E9IM51	81	Acyl carrier protein
106	72	4	E9J891	4	Glucose-6-phosphate isomerase
92	72	2	E9IFP1	306	Complex1_49kDa domain-containing protein
137	72	1	E9JC48	176	Transcription factor BTF3
62	68	26	E9J7N3	238	Aconitate hydratase
180	68	7	E9IW66	85	Epimerase domain-containing protein
123	68	1	E9IPQ6	72	Uncharacterized protein
176	66	7	E9IMF1	101	Uncharacterized protein
102	66	3	E9JB25	294	Malate dehydrogenase
150	66	1	E9J940	88	Cytochrome c oxidase subunit 6A
109	64	18	E9IVN8	197	Dihydrolipoyl dehydrogenase
127	62	6	E9IZA2	284	Succinate dehydrogenase [ubiquinone] iron-sulfur subunit
77	62	2	E9IAS5	143	Oxidored_q6 domain-containing protein
196	62	2	E9IPE8	44	Uncharacterized protein
34	60	9	E9IUH0	403	NADH dehydrogenase [ubiquinone] flavoprotein 1
94	60	6	E9IZU5	205	Aldedh domain-containing protein
97	60	3	E9J5Y5	47	NADH dehydrogenase [ubiquinone] 1 alpha subcomplex subunit 12
91	60	2	E9IHC9	38	Uncharacterized protein
198	58	15	E9IGT7	152	Iso_dh domain-containing protein
39	58	12	E9IJ45	142	Uncharacterized protein
88	58	9	E9INR1	124	Lipoyl-binding domain-containing protein
12	58	3	E9IE30	147	Uncharacterized protein
47	58	3	E9IH01	14	Uncharacterized protein
31	56	4	E9IZ23	49	Uncharacterized protein
36	56	3	E9IB67	124	Uncharacterized protein
53	54	2	E9J097	71	zf-CHCC domain-containing protein
57	52	12	E9IDB6	126	Isocitrate dehydrogenase [NAD] subunit, mitochondrial
10	52	4	E9IXS2	38	Uncharacterized protein
42	52	2	E9IF18	30	Uncharacterized protein
40	52	2	E9IUF8	85	Uncharacterized protein
29	52	1	E9ISR2	27	Uncharacterized protein
128	50	13	E9IDD8	270	Aspartate aminotransferase
13	50	9	E9IA56	269	Catalase domain-containing protein
41	48	15	E9IUG2	79	Phosphoglycerate kinase
61	48	8	E9IQS1	201	Isocitrate dehydrogenase [NAD] subunit, mitochondrial
152	48	5	E9IG44	175	Uncharacterized protein
83	48	3	E9IZ62	22	L51_S25_CI-B8 domain-containing protein
113	48	1	E9IPU8	123	Glucose-6-phosphate 1-dehydrogenase
186	46	31	E9IEU1	631	Uncharacterized protein
144	46	1	E9IDR7	34	Uncharacterized protein
64	44	22	E9J0F3	354	Uncharacterized protein
145	44	4	E9IL34	82	Uncharacterized protein
108	44	3	E9IR49	87	2-oxoacid_dh domain-containing protein
202	44	1	E9IPS2	6	Uncharacterized protein
82	42	15	E9IPG3	386	ELFV_dehydrog domain-containing protein
143	42	2	E9IMV0	69	FAD_binding_2 domain-containing protein
14	40	12	E9J2S7	158	Pyruvate kinase
104	40	4	E9IQF6	177	Uncharacterized protein
19	40	4	E9J743	303	Uncharacterized protein
56	40	2	E9IAT1	230	Aspartate aminotransferase
142	40	2	E9IX00	280	tRNA-synt_1c domain-containing protein
166	40	1	E9IKN9	247	RRF domain-containing protein
119	38	3	D3KCZ6	3	Cytochrome c oxidase subunit Vib
87	36	20	E9J5Z1	954	Transket_pyr domain-containing protein
26	36	9	E9IA80	341	Fructose-bisphosphate aldolase
112	36	1	E9ITR0	24	Uncharacterized protein
72	36	1	E9J341	536	Uncharacterized protein
86	36	1	E9JAR7	119	Pyruvate carboxyltransferase domain-containing protein
194	34	16	E9J3P4	370	Uncharacterized protein
197	34	15	E9IWC8	833	Succinate-CoA ligase subunit beta
99	34	1	E9IM02	318	Uncharacterized protein
126	32	1	E9IHB6	598	Dolichyl-diphosphooligosaccharide--protein glycosyltransferase subunit 1
169	30	7	E9J0Z2	262	Aldedh domain-containing protein
48	30	5	E9IW09	566	Dihydrolipoamide acetyltransferase component of pyruvate dehydrogenase complex
192	28	10	E9INY0	531	Uncharacterized protein
7	28	8	E9IRS5	359	Iso_dh domain-containing protein
101	28	3	E9I9J8	197	Uncharacterized protein
3	28	1	E9IJW7	39	Uncharacterized protein
160	26	6	E9IWP8	777	Uncharacterized protein
111	26	5	E9IFE7	108	Uncharacterized protein
189	26	4	E9IPM9	368	Serine hydroxymethyltransferase
58	26	2	E9J8E7	66	GTP-binding nuclear protein
183	24	2	E9JB54	282	3-hydroxy-3-methylglutaryl coenzyme A synthase
174	24	1	E9IKP7	32	Uncharacterized protein
105	24	1	E9J0F4	101	Sas10 domain-containing protein
23	22	13	E9IHL6	282	Phosphoglycerate mutase
155	22	7	E9IUS3	58	Nucleoside diphosphate kinase
43	22	2	E9IRQ3	136	Uncharacterized protein
167	22	1	E9IEB4	139	Uncharacterized protein
6	22	1	E9ITG2	62	RF_PROK_I domain-containing protein
46	22	1	E9J8R1	218	Reelin domain-containing protein
135	20	18	E9J3Q2	478	Uncharacterized protein
52	20	7	E9JCP6	108	Uncharacterized protein
168	20	6	E9IT23	250	Uncharacterized protein
37	20	3	E9IDY9	65	Proteasome subunit alpha type
2	18	11	E9JCP9	156	Uncharacterized protein
171	18	5	E9IQP9	206	PHB domain-containing protei
133	18	3	E9IZB2	96	GrpE protein homolog
107	18	2	E9J1I6	45	Aldedh domain-containing protein
188	18	2	E9J3I5	76	Uncharacterized protein
162	18	2	E9J576	634	Aamy domain-containing protein
199	16	6	E9ILL7	164	MGS domain-containing protein
184	16	4	E9IAW4	495	Uncharacterized protein
118	16	3	E9I8G6	329	Uncharacterized protein
27	16	3	E9IFT6	19	ADF-H domain-containing protein
78	16	2	E9IQB5	702	Uncharacterized protein
161	16	1	E9IX68	79	Uncharacterized protein
134	14	10	E9IHP3	286	Malic enzyme
59	14	4	E9ICY7	148	Uncharacterized protein
4	14	4	E9IU67	78	Histone H4
132	14	1	E9IHJ5	259	PPR_long domain-containing protein
146	14	1	E9IM01	80	G domain-containing protein
98	14	1	E9J347	51	HGTP_anticodon domain-containing protein
185	12	11	E9IY48	366	Protein disulfide-isomerase
15	12	9	E9IFZ2	184	Ferrochelatase
54	12	6	E9J4I9	89	PHB domain-containing protein
116	12	4	E9I9L9	360	Uncharacterized protein
51	12	2	E9IFN6	166	Uncharacterized protein
100	12	2	E9INN8	327	Uncharacterized protein
60	12	1	E9IDA8	384	T-complex protein 1 subunit gamma
121	12	1	E9IT38	105	AA_TRNA_LIGASE_II domain-containing protein
120	10	3	E9IEC9	24	CTP_transf_like domain-containing protein
200	10	3	E9J1P2	237	Uncharacterized protein
96	10	2	E9IFK3	133	Uncharacterized protein
154	10	2	E9JC38	53	Uncharacterized protein
193	10	1	E9IZM2	104	Signal peptidase complex catalytic subunit SEC11
172	8	20	E9IT55	540	Uncharacterized protein
89	8	15	E9I9M1	500	AAA domain-containing protein
66	8	14	E9J060	1072	Uncharacterized protein
17	8	8	E9ILD4	30	Uncharacterized protein
159	8	7	E9IYQ6	58	DAO domain-containing protein
179	8	5	E9ILW4	737	Clathrin-link domain-containing protein
191	8	5	E9J4D7	151	PKS_AT domain-containing protein
163	8	4	E9J624	204	Uncharacterized protein
153	8	2	E9IE54	107	Uncharacterized protein
140	8	2	E9IFP4	256	AAA domain-containing protein
103	8	1	E9IDH9	310	AA_TRNA_LIGASE_II domain-containing protein
148	8	1	E9J521	23	Uncharacterized protein
1	8	1	E9J7V8	41	Ketoacyl_synth_N domain-containing protein
65	8	1	E9J902	143	Uncharacterized protein
151	6	5	E9ILS8	60	Pyrroline-5-carboxylate reductase
177	6	3	E9IP20	156	Uncharacterized protein
138	6	2	E9INX1	235	PHB domain-containing protein
95	6	1	E9IE59	196	Uncharacterized protein
182	4	1	E9IFA0	123	Uncharacterized protein
44	4	1	E9IMM3	208	Uncharacterized protein
139	2	18	B3VUH4	295	Arginine kinase
5	2	5	E9J6L7	268	Uncharacterized protein
